# Supplementary material for: Muscimol injection into the ventral posterolateral nucleus of the thalamus impairs tactile reward-seeking behavior but preserves affective vocalization in male rats
Source: PLoS One. 2026 Jun 10;21(6):e0351495. doi: 10.1371/journal.pone.0351495 (PMC13252792; doi:10.1371/journal.pone.0351495)
Supplement: S4 File — (XLSX) [file pone.0351495.s004.xlsx]

## Sheet: Fig 2C
Total 50-kHz USVs
pre-Vehicle	Rat1	Rat2	Rat3	Rat4	Rat5	Rat6	Rat7	Rat8	Rat9	Rat10	Mean(n=10)	SE
Before	2	0	0	3	11	0	0	0	16	16	4.8	2.1489
During	96	57	75	82	94	63	49	80	55	100	75.1	5.81655
After	79	73	25	71	49	74	40	55	67	72	60.5	5.58619
post-Vehicle	Rat1	Rat2	Rat3	Rat4	Rat5	Rat6	Rat7	Rat8	Rat9	Rat10	Mean(n=10)	SE
Before	1	0	0	3	0	0	0	2	1	0	0.7	0.334996
During	91	68	96	100	82	92	74	98	87	89	87.7	3.27635
After	93	69	51	69	30	72	60	68	80	90	68.2	5.83819
pre-Muscimol	Rat1	Rat2	Rat3	Rat4	Rat5	Rat6	Rat7	Rat8	Rat9	Rat10	Mean(n=10)	SE
Before	0	0	0	0	0	8	0	0	0	2	1	0.802773
During	71	68	65	97	54	85	59	58	58	79	69.4	4.37975
After	57	82	29	56	18	73	75	34	46	69	53.9	6.83853
post-Muscimol	Rat1	Rat2	Rat3	Rat4	Rat5	Rat6	Rat7	Rat8	Rat9	Rat10	Mean(n=10)	SE
Before	4	0	0	0	0	2	0	0	1	0	0.7	0.422953
During	78	87	85	74	102	99	79	80	111	110	90.5	4.36972
After	38	93	74	98	32	32	62	74	69	72	64.4	7.4628

## Sheet: Fig 3 A
Categorized 50-kHz USVs during rhythmic stroking
Flat						Harmonics including Split						Trill + Complex + Step up						Other FM
Rat	pre-Veh	post-Veh	pre-Mus	post-Mus		Rat	pre-Veh	post-Veh	pre-Mus	post-Mus		Rat	pre-Veh	post-Veh	pre-Mus	post-Mus		Rat	pre-Veh	post-Veh	pre-Mus	post-Mus
Rat1	9	4	7	16		Rat1	66	56	59	55		Rat1	9	4	1	0		Rat1	12	26	4	7
Rat2	10	10	9	15		Rat2	40	43	56	25		Rat2	2	7	0	6		Rat2	5	8	3	40
Rat3	10	28	4	17		Rat3	54	45	47	52		Rat3	0	3	1	1		Rat3	11	20	13	15
Rat4	4	12	19	2		Rat4	57	43	41	27		Rat4	8	12	16	4		Rat4	13	33	21	41
Rat5	23	13	6	26		Rat5	55	59	40	66		Rat5	0	1	0	3		Rat5	16	9	8	7
Rat6	10	20	10	9		Rat6	44	45	32	31		Rat6	2	11	18	19		Rat6	7	16	25	40
Rat7	2	8	8	13		Rat7	35	36	35	22		Rat7	2	8	1	19		Rat7	10	22	15	25
Rat8	15	10	9	26		Rat8	50	53	43	30		Rat8	6	14	0	7		Rat8	9	21	6	17
Rat9	0	2	5	22		Rat9	51	57	46	52		Rat9	1	1	0	10		Rat9	3	27	7	27
Rat10	30	16	16	26		Rat10	58	35	49	35		Rat10	3	1	7	9		Rat10	9	37	7	40
Mean	11.3	12.3	9.3	17.2		Mean	51	47.2	44.8	39.5		Mean	3.3	6.2	4.4	7.8		Mean	9.5	21.9	10.9	25.9
SE	2.94033	2.41316	1.50591	2.53333		SE	2.90975	2.71948	2.69072	4.84252		SE	1.02252	1.55492	2.20706	2.12289		SE	1.21335	2.96816	2.34497	4.39558

## Sheet: Fig 3B
Categorized 50-kHz USVs after rhythmic stroking
Flat						Harmonics including Split						Trill + Complex + Step up						Other FM
Rat	pre-Veh	post-Veh	pre-Mus	post-Mus		Rat	pre-Veh	post-Veh	pre-Mus	post-Mus		Rat	pre-Veh	post-Veh	pre-Mus	post-Mus		Rat	pre-Veh	post-Veh	pre-Mus	post-Mus
Rat1	0	0	0	0		Rat1	0	0	0	0		Rat1	70	71	52	34		Rat1	9	22	5	4
Rat2	5	6	6	61		Rat2	0	0	0	1		Rat2	63	47	63	25		Rat2	5	16	13	6
Rat3	0	2	0	1		Rat3	0	0	1	0		Rat3	19	44	19	58		Rat3	6	5	9	15
Rat4	1	2	2	15		Rat4	0	0	0	2		Rat4	56	57	48	61		Rat4	14	10	6	20
Rat5	12	1	0	9		Rat5	0	0	0	0		Rat5	33	27	12	21		Rat5	4	2	6	2
Rat6	3	2	1	1		Rat6	0	0	0	0		Rat6	58	60	57	29		Rat6	13	10	15	2
Rat7	0	1	1	3		Rat7	0	0	0	0		Rat7	37	47	62	45		Rat7	3	12	12	14
Rat8	0	0	2	3		Rat8	0	0	0	0		Rat8	43	59	26	60		Rat8	12	9	7	11
Rat9	1	5	2	7		Rat9	0	0	0	0		Rat9	60	58	41	46		Rat9	6	17	3	16
Rat10	2	11	4	11		Rat10	2	0	1	0		Rat10	56	66	60	57		Rat10	12	13	4	4
Mean	2.4	3	1.8	11.1		Mean	0.2	0	0.2	0.3		Mean	49.5	53.6	44	43.6		Mean	8.4	11.6	8	9.4
SE	1.18509	1.08525	0.61101	5.75895		SE	0.2	0	0.133333	0.213437		SE	5.02273	4.00611	5.9367	4.86301		SE	1.29271	1.84511	1.29099	2.08273

## Sheet: Fig3 C
Rate_Categorized 50-kHz USVs during rhythmic stroking
Flat						Harmonics including Split						Trill + Complex + Step up						Other FM
Rat	pre-Veh	post-Veh	pre-Mus	post-Mus		Rat	pre-Veh	post-Veh	pre-Mus	post-Mus		Rat	pre-Veh	post-Veh	pre-Mus	post-Mus		Rat	pre-Veh	post-Veh	pre-Mus	post-Mus
Rat1	9.375	4.44444	9.85915	20.5128		Rat1	68.75	62.2222	83.0986	70.5128		Rat1	9.375	4.44444	1.40845	0		Rat1	12.5	28.8889	5.6338	8.97436
Rat2	17.5439	14.7059	13.2353	17.4419		Rat2	70.1754	63.2353	82.3529	29.0698		Rat2	3.50877	10.2941	0	6.97674		Rat2	8.77193	11.7647	4.41176	46.5116
Rat3	13.3333	29.1667	6.15385	20		Rat3	72	46.875	72.3077	61.1765		Rat3	0	3.125	1.53846	1.17647		Rat3	14.6667	20.8333	20	17.6471
Rat4	4.87805	12	19.5876	2.7027		Rat4	69.5122	43	42.268	36.4865		Rat4	9.7561	12	16.4948	5.40541		Rat4	15.8537	33	21.6495	55.4054
Rat5	24.4681	15.8537	11.1111	25.4902		Rat5	58.5106	71.9512	74.0741	64.7059		Rat5	0	1.21951	0	2.94118		Rat5	17.0213	10.9756	14.8148	6.86275
Rat6	15.873	21.7391	11.7647	9.09091		Rat6	69.8413	48.913	37.6471	31.3131		Rat6	3.1746	11.9565	21.1765	19.1919		Rat6	11.1111	17.3913	29.4118	40.404
Rat7	4.08163	10.8108	13.5593	16.4557		Rat7	71.4286	48.6486	59.322	27.8481		Rat7	4.08163	10.8108	1.69492	24.0506		Rat7	20.4082	29.7297	25.4237	31.6456
Rat8	18.75	10.2041	15.5172	32.5		Rat8	62.5	54.0816	74.1379	37.5		Rat8	7.5	14.2857	0	8.75		Rat8	11.25	21.4286	10.3448	21.25
Rat9	0	2.29885	8.62069	19.8198		Rat9	92.7273	65.5172	79.3103	46.8468		Rat9	1.81818	1.14943	0	9.00901		Rat9	5.45455	31.0345	12.069	24.3243
Rat10	30	17.9775	20.2532	23.6364		Rat10	58	39.3258	62.0253	31.8182		Rat10	3	1.1236	8.86076	8.18182		Rat10	9	41.573	8.86076	36.3636
Mean	13.8303	13.9201	12.9662	18.765		Mean	69.3445	54.377	66.6544	43.7278		Mean	4.22143	7.04091	5.11739	8.56832		Mean	12.6037	24.662	15.262	28.9389
SE	2.98764	2.50869	1.4287	2.62884		SE	3.07749	3.41237	5.08959	5.08364		SE	1.1179	1.67241	2.45941	2.41568		SE	1.4067	3.11144	2.69301	5.05199

## Sheet: Fig3 D
Rate_Categorized 50-kHz USVs after rhythmic stroking
Flat							Harmonics including Split							Trill + Complex + Step up							Other FM
Rat	pre-Veh	post-Veh	pre-Mus	post-Mus	post-Mus with hand		Rat	pre-Veh	post-Veh	pre-Mus	post-Mus	post-Mus with hand		Rat	pre-Veh	post-Veh	pre-Mus	post-Mus	post-Mus with hand		Rat	pre-Veh	post-Veh	pre-Mus	post-Mus	post-Mus with hand
Rat1	0	0	0	0	5.40541		Rat1	0	0	0	0	0		Rat1	88.6076	76.3441	91.2281	89.4737	86.4865		Rat1	11.3924	23.6559	8.77193	10.5263	8.10811
Rat2	6.84932	8.69565	7.31707	65.5914	50		Rat2	0	0	0	1.07527	23.2143		Rat2	86.3014	68.1159	76.8293	26.8817	17.8571		Rat2	6.84932	23.1884	15.8537	6.45161	8.92857
Rat3	0	3.92157	0	1.35135	4.54545		Rat3	0	0	3.44828	0	0		Rat3	76	86.2745	65.5172	78.3784	84.0909		Rat3	24	9.80392	31.0345	20.2703	11.3636
Rat4	1.40845	2.89855	3.57143	15.3061	13.9785		Rat4	0	0	0	2.04082	1.07527		Rat4	78.8732	82.6087	85.7143	62.2449	62.3656		Rat4	19.7183	14.4928	10.7143	20.4082	22.5806
Rat5	24.4898	3.33333	0	28.125	13.7931		Rat5	0	0	0	0	0		Rat5	67.3469	90	66.6667	65.625	75.8621		Rat5	8.16327	6.66667	33.3333	6.25	10.3448
Rat6	4.05405	2.77778	1.36986	3.125	5		Rat6	0	0	0	0	0		Rat6	78.3784	83.3333	78.0822	90.625	85		Rat6	17.5676	13.8889	20.5479	6.25	10
Rat7	0	1.66667	1.33333	4.83871	9.67742		Rat7	0	0	0	0	0		Rat7	92.5	78.3333	82.6667	72.5806	41.9355		Rat7	7.5	20	16	22.5806	48.3871
Rat8	0	0	5.71429	4.05405	5.35714		Rat8	0	0	0	0	1.78571		Rat8	78.1818	86.7647	74.2857	81.0811	71.4286		Rat8	21.8182	13.2353	20	14.8649	21.4286
Rat9	1.49254	6.25	4.34783	10.1449	7.31707		Rat9	0	0	0	0	0		Rat9	89.5522	72.5	89.1304	66.6667	65.8537		Rat9	8.95522	21.25	6.52174	23.1884	26.8293
Rat10	2.77778	12.2222	5.7971	15.2778	18.3099		Rat10	2.77778	0	1.44928	0	0		Rat10	77.7778	73.3333	86.9565	79.1667	73.2394		Rat10	16.6667	14.4444	5.7971	5.55556	8.4507
Mean	4.10719	4.17658	2.94509	14.7814	13.3384		Mean	0.277778	0	0.489755	0.311609	2.60753		Mean	81.3519	79.7608	79.7077	71.2724	66.4119		Mean	14.2631	16.0626	16.8574	13.6346	17.6421
SE	2.37191	1.22478	0.871629	6.26311	4.33659		SE	0.277778	0	0.358893	0.219852	2.29796		SE	2.42958	2.26211	2.84927	5.79433	6.82763		SE	2.03489	1.81385	3.03673	2.35307	4.0425

## Sheet: Fig 4A
Vehicle_Approach latency
Rat	pre-Veh	post-Veh	pre-Mus	post-Mus
Rat1	0.51	0.55	0.61	30
Rat2	0.76	0.88	0.55	30
Rat3	0.74	1.35	1.61	20.76
Rat4	0.88	0.67	1.05	30
Rat5	1.3	1.92	1.43	18.91
Rat6	0.91	1.15	0.4	30
Rat7	0.76	0.53	0.54	30
Rat8	0.68	1.35	1.17	30
Rat9	0.6	1.05	5.77	30
Rat10	1.14	0.69	1.08	30
Mean	0.828	1.014	1.421	27.967
SE	0.0761256	0.139731	0.500017	1.36233

## Sheet: Fig 4B
Rate_Locomotion
Rat	pre-Veh	post-Veh	pre-Mus	post-Mus	post-Mus with hand
Rat1	0.132333	0.072	0.0516667	0.0676667	0.0926667
Rat2	0.0743333	0.0983333	0.0643333	0.0806667	0.0603333
Rat3	0.258654	0.165865	0.0995192	0.133654	0.23125
Rat4	0.0676667	0.0676667	0.0863333	0.0576667	0.167
Rat5	0.133333	0.108995	0.198413	0.131746	0.211111
Rat6	0.115	0.102	0.093	0.0526667	0.0913333
Rat7	0.0736667	0.07	0.0733333	0.096	0.085
Rat8	0.096	0.0916667	0.0993333	0.105	0.128667
Rat9	0.151	0.0536667	0.125667	0.08	0.177333
Rat10	0.0706667	0.0706667	0.139	0.132667	0.219333
Mean	0.117265	0.090086	0.10306	0.0937733	0.146403
SE	0.0183929	0.0101375	0.0134689	0.00983902	0.0198604

## Sheet: Fig 4C
Rate_Rearing
Rat	pre-Veh	post-Veh	pre-Mus	post-Mus	post-Mus with hand
Rat1	0.133333	0.333333	0.0666667	0.1	0.0333333
Rat2	0.0333333	0.233333	0.133333	0.0666667	0
Rat3	0.0480769	0.288462	0.192308	0.144231	0.144231
Rat4	0.1	0.1	0.233333	0.2	0.1
Rat5	0.37037	0.15873	0.15873	0.37037	0.21164
Rat6	0.233333	0.2	0.166667	0	0
Rat7	0.1	0.2	0.2	0.166667	0.0333333
Rat8	0.166667	0.266667	0.1	0.2	0.133333
Rat9	0.333333	0.133333	0.2	0.266667	0.2
Rat10	0.266667	0.266667	0.166667	0.166667	0.166667
Mean	0.178511	0.218053	0.16177	0.168127	0.102254
SE	0.0371417	0.0232121	0.0158825	0.0327315	0.0255633

## Sheet: Fig 4D
Rate_Exploring
Rat	pre-Veh	post-Veh	pre-Mus	post-Mus	post-Mus with hand
Rat1	0.185	0.417667	0.253	0.0673333	0.13
Rat2	0.104333	0.530333	0.354333	0.082	0
Rat3	0.140865	0.857212	0.435577	0.276923	0.456731
Rat4	0.283333	0.268333	0.382333	0.173	0.0686667
Rat5	0.947619	1.0746	0.701587	0.659259	0.269312
Rat6	0.376	0.457333	0.615	0	0
Rat7	0.487333	0.512667	0.565333	0.262667	0
Rat8	0.528333	0.580333	0.689667	0.325667	0.481667
Rat9	0.288	0.679	0.507	0.658333	0.522
Rat10	0.551333	0.551333	0.583	0.128667	0.393667
Mean	0.389215	0.592881	0.508683	0.263385	0.232204
SE	0.0798086	0.0727231	0.0472007	0.0733174	0.0685581
