# Supplementary material for: Muscimol injection into the ventral posterolateral nucleus of the thalamus impairs tactile reward-seeking behavior but preserves affective vocalization in male rats
Source: PLoS One. 2026 Jun 10;21(6):e0351495. doi: 10.1371/journal.pone.0351495 (PMC13252792; doi:10.1371/journal.pone.0351495)
Supplement: S5 File — (XLSX) [file pone.0351495.s005.xlsx]

## Sheet: S2 Fig
Total 50-kHz USVs during rhythmic stroking							Total 50-kHz USVs after rhythmic stroking
	Rat	control (pre-surgery)	pre-Veh	pre-Mus				Rat	control (pre-surgery)	pre-Veh	pre-Mus
	Rat1	94	96	71				Rat1	108	79	57
	Rat2	111	57	68				Rat2	60	73	82
	Rat3	57	75	65				Rat3	57	25	29
	Rat4	71	82	97				Rat4	85	71	56
	Rat5	66	94	54				Rat5	61	49	18
	Rat6	93	63	85				Rat6	63	74	73
	Rat7	59	49	59				Rat7	41	40	75
	Rat8	71	80	58				Rat8	77	55	34
	Rat9	55	55	58				Rat9	65	67	46
	Rat10	59	100	79				Rat10	49	72	69
	Mean	73.6	75.1	69.4				Mean	66.6	60.5	53.9
	SE	6.06483	5.81655	4.37975				SE	6.063	5.58619	6.83853

## Sheet: S3 Fig
Two types of 50-kHz USVs during rhythmic stroking
Flat						FM
Rat	pre-Veh	post-Veh	pre-Mus	post-Mus		Rat	pre-Veh	post-Veh	pre-Mus	post-Mus
Rat1	10	18	8	17		Rat1	86	72	63	61
Rat2	13	14	11	17		Rat2	44	54	57	69
Rat3	27	37	28	18		Rat3	48	59	37	67
Rat4	16	16	21	4		Rat4	66	84	76	70
Rat5	37	34	11	54		Rat5	57	48	43	48
Rat6	23	33	19	14		Rat6	40	59	66	85
Rat7	3	18	19	22		Rat7	46	56	40	57
Rat8	18	23	15	30		Rat8	62	75	43	50
Rat9	40	46	13	33		Rat9	15	41	45	78
Rat10	40	22	21	33		Rat10	60	67	58	77
Mean	22.7	26.1	16.6	24.2		Mean	52.4	61.5	52.8	66.2
SE	4.12593	3.38444	1.9218	4.39141		SE	5.93333	4.12378	4.11987	3.85516
Two types of 50-kHz USVs after rhythmic stroking
Flat						FM
Rat	pre-Veh	post-Veh	pre-Mus	post-Mus		Rat	pre-Veh	post-Veh	pre-Mus	post-Mus
Rat1	0	0	0	0		Rat1	79	93	57	38
Rat2	5	6	6	61		Rat2	68	63	76	32
Rat3	0	2	0	1		Rat3	25	49	29	73
Rat4	1	2	2	15		Rat4	70	67	54	83
Rat5	12	1	0	9		Rat5	37	29	18	23
Rat6	3	2	1	1		Rat6	71	70	72	31
Rat7	0	1	1	3		Rat7	40	59	74	59
Rat8	0	0	2	3		Rat8	55	68	33	71
Rat9	1	5	2	7		Rat9	66	75	44	62
Rat10	2	11	4	11		Rat10	70	79	65	61
Mean	2.4	3	1.8	11.1		Mean	58.1	65.2	52.2	53.3
SE	1.18509	1.08525	0.61101	5.75895		SE	5.70078	5.48695	6.4701	6.54395
